# Supplementary material for: Electrokinetic convection-enhanced delivery for infusion into the brain from a hydrogel reservoir
Source: Commun Biol. 2024 Jul 17;7:869. doi: 10.1038/s42003-024-06404-1 (PMC11255224; doi:10.1038/s42003-024-06404-1)
Supplement: Supplementary file 4 — Supplementary Data 1 [file 42003_2024_6404_MOESM4_ESM.xlsx]

## Sheet: Sheet1
Experiment	Exposure time (ms)	ID chron.	Condition	Distance 10% of max. intensity (mm)	Distance 30% of max. intensity (mm)	Distance 50% of max. intensity (mm)	Fluo. peak intensity (AU [0 255])	Fluo. peak intensity (% of max.)	Fluo. peak displacement (mm)	A10 (mm2)	A30 (mm2)	Avg. Intensity full image (AU [0 255]/ px)
Ex vivo	200	1	ECED	0.82026	0.69006	0.62496	246.133	96.1457	0.18228	3.02882	1.24665	1.23809
Ex vivo	200	2	ECED	1.19784	1.06764	0.96348	245.785	96.0098	0.15624	0	0	1.34397
Ex vivo	200	3	Control	0.36456	0.31248	0.27342	115.464	45.1031	0.18228	0.917953	0.00220377	0.227558
Ex vivo	200	4	Control	0.5859	0.49476	0.42966	111.299	43.476	0.15624	1.22411	0	0.290347
Ex vivo	200	5	ECED	0.3906	0.27342	0.27342	109.396	42.7328	0.11718	1.15749	0.00016952	0.286076
Ex vivo	200	6	ECED	0.9765	0.8463	0.76818	227.058	88.6945	0.35154	3.50026	0.807934	1.09952
Ex vivo	200	7	Control	0.27342	0.27342	0.01302	48.9568	19.1238	0.11718	0.167995	0.00016952	0.0636862
Ex vivo	200	8	ECED	0.55986	0.46872	0.3906	163.746	63.9633	0.15624	2.27174	0.357179	0.643919
Ex vivo	200	9	Control	0.8463	0.67704	0.5859	252.462	98.618	0.24738	3.08188	0.604849	0.908421
Ex vivo	200	10	ECED	0.87234	0.70308	0.59892	247.444	96.658	0.31248	3.08188	1.24665	1.05897
Ex vivo	200	11	Control	0.85932	0.70308	0.5859	154.104	60.1969	0.33852	3.08188	0.385659	0.994215
Ex vivo	200	12	Control	0.36456	0.27342	0.27342	88.4751	34.5606	0.10416	3.08188	0.00016952	0.0748121
Ex vivo	200	13	ECED	0.50778	0.41664	0.27342	156.916	61.2951	0.10416	3.08188	0.0627225	0.352323
Ex vivo	200	14	ECED	0.5859	0.50778	0.44268	162.644	63.5328	0.09114	3.08188	0.212409	0.38543
Ex vivo	200	15	Control	0.93744	0.27342	0.01302	99.9595	39.0467	0.14322	3.08188	0	0.223521
Ex vivo	200	16	Control	0.33852	0.27342	0.01302	97.4944	38.0838	0.10416	3.08188	0.00016952	0.0862129
Ex vivo	200	17	Control	0.33852	0.27342	0.27342	110.384	43.1187	0.10416	3.08188	0.00016952	0.2509
Ex vivo	200	18	ECED	0.48174	0.40362	0.36456	132.839	51.89	0.2604	3.08188	0.00135616	0.333837
Ex vivo	400	1	ECED	1.21086	0.69006	0.5859	246.133	96.1457	0.18228	-	-	2.50015
Ex vivo	400	2	ECED	1.39314	1.06764	0.87234	245.785	96.0098	0.15624	-	-	2.48256
Ex vivo	400	3	Control	0.50778	0.31248	0.01302	115.464	45.1031	0.18228	-	-	0.573691
Ex vivo	400	4	Control	0.75516	0.49476	0.01302	111.299	43.476	0.15624	-	-	0.718903
Ex vivo	400	5	ECED	0.57288	0.27342	0.01302	109.396	42.7328	0.11718	-	-	0.740382
Ex vivo	400	6	ECED	1.27596	0.8463	0.69006	227.058	88.6945	0.35154	-	-	2.49002
Ex vivo	400	7	Control	0.3906	0.27342	0.01302	48.9568	19.1238	0.11718	-	-	0.210465
Ex vivo	400	8	ECED	0.75516	0.46872	0.29946	163.746	63.9633	0.15624	-	-	1.49436
Ex vivo	400	9	Control	1.11972	0.67704	0.50778	252.462	98.618	0.24738	-	-	2.02669
Ex vivo	400	10	ECED	1.302	0.70308	0.55986	247.444	96.658	0.31248	-	-	2.168
Ex vivo	400	11	Control	1.15878	0.70308	0.48174	154.104	60.1969	0.33852	-	-	2.2027
Ex vivo	400	12	Control	0.5208	0.27342	0.01302	88.4751	34.5606	0.10416	-	-	0.561722
Ex vivo	400	13	ECED	0.67704	0.41664	0.27342	156.916	61.2951	0.10416	-	-	0.825728
Ex vivo	400	14	ECED	0.79422	0.50778	0.27342	162.644	63.5328	0.09114	-	-	0.87528
Ex vivo	400	15	Control	1.18482	0.27342	0.01302	99.9595	39.0467	0.14322	-	-	0.605299
Ex vivo	400	16	Control	0.48174	0.27342	0.01302	97.4944	38.0838	0.10416	-	-	0.24099
Ex vivo	400	17	Control	0.49476	0.27342	0.01302	110.384	43.1187	0.10416	-	-	0.502345
Ex vivo	400	18	ECED	0.651	0.40362	0.01302	132.839	51.89	0.2604	-	-	0.678291
In vivo	200	2	ECED	0.44268	0.3255	0.27342	106.004	41.4078	0.16926	-	-	0.238644
In vivo	200	3	ECED	0.01302	0.01302	0.01302	28.0185	10.9447	0.01302	-	-	0.00130518
In vivo	200	4	Control	0.27342	0.01302	0.01302	74.5059	29.1039	0.09114	-	-	0.0769848
In vivo	200	6	ECED	0.01302	0.01302	0.01302	34.5701	13.5039	0.14322	-	-	0.0150167
In vivo	200	7	ECED	0.27342	0.27342	0.27342	158.618	61.9602	0.05208	-	-	0.170228
In vivo	200	8	Control	0.01302	0.01302	0.01302	26.3983	10.3118	0.05208	-	-	0.0132563
In vivo	200	9	Control	0.01302	0.01302	0.01302	48.4973	18.9443	0.03906	-	-	0.0050386
In vivo	200	10	ECED	0.40362	0.35154	0.29946	130.578	51.007	0.1953	-	-	0.201967
In vivo	200	11	Control	0.01302	0.01302	0.01302	7.57738	2.95991	0.01302	-	-	0.000468075
In vivo	200	12	ECED	0.27342	0.01302	0.01302	71.3589	27.8746	0.0651	-	-	0.0422947
In vivo	200	13	Control	0.01302	0.01302	0.01302	7.57738	2.95991	0.01302	-	-	0.000468075
In vivo	200	14	Control	0.27342	0.01302	0.01302	71.3589	27.8746	0.0651	-	-	0.0422947
In vivo	400	2	ECED	0.63798	0.46872	0.35154	181.682	70.9695	0.1953	0.831498	0.0735719	0.570799
In vivo	400	3	ECED	0.27342	0.01302	0.01302	28.1228	10.9855	0.07812	1.93694	0.552806	0.00332685
In vivo	400	4	Control	0.98952	0.27342	0.27342	94.1261	36.768	0.0651	0.0194948	0	0.220518
In vivo	400	6	ECED	0.40362	0.01302	0.01302	60.7931	23.7473	0.15624	0.955926	0.0932362	0.0527136
In vivo	400	7	ECED	0.80724	0.29946	0.27342	249.529	97.4723	0.09114	1.99458	0.243601	0.416646
In vivo	400	8	Control	0.46872	0.01302	0.01302	29.7831	11.634	0.29946	0.27225	0	0.066513
In vivo	400	9	Control	0.27342	0.01302	0.01302	61.7147	24.1073	0.07812	1.34633	0.341753	0.0138226
In vivo	400	10	ECED	1.09368	0.4557	0.37758	250.577	97.8816	0.18228	0.473301	0	0.496265
In vivo	400	11	Control	0.01302	0.01302	0.01302	13.3789	5.22613	0.01302	0.0696729	0.00762842	0
In vivo	400	12	ECED	0.55986	0.27342	0.01302	123.891	48.3949	0.0651	1.61553	0.375318	0.0845639
In vivo	400	13	Control	0.01302	0.01302	0.01302	13.3789	5.22613	0.01302	0	0	0
In vivo	400	14	Control	0.55986	0.27342	0.01302	123.891	48.3949	0.0651	0.420241	0.054416	0.0845639
