# Supplementary material for: Electrokinetic convection-enhanced delivery for infusion into the brain from a hydrogel reservoir
Source: Commun Biol. 2024 Jul 17;7:869. doi: 10.1038/s42003-024-06404-1 (PMC11255224; doi:10.1038/s42003-024-06404-1)
Supplement: Supplementary file 5 — Supplementary Code 1 [file 42003_2024_6404_MOESM5_ESM.txt]

% Supplementary Code 1


%% This code: 
% Copyright (c) 2024, Jesus G. Cruz-Garza
% All rights reserved.
% 
% Redistribution and use in source and binary forms, with or without
% modification, are permitted provided that the following conditions are met:
% 
% * Redistributions of source code must retain the above copyright notice, this
%   list of conditions and the following disclaimer.
% 
% * Redistributions in binary form must reproduce the above copyright notice,
%   this list of conditions and the following disclaimer in the documentation
%   and/or other materials provided with the distribution
% * Neither the name of University of Valladolid nor the names of its
%   contributors may be used to endorse or promote products derived from this
%   software without specific prior written permission.
% THIS SOFTWARE IS PROVIDED BY THE COPYRIGHT HOLDERS AND CONTRIBUTORS "AS IS"
% AND ANY EXPRESS OR IMPLIED WARRANTIES, INCLUDING, BUT NOT LIMITED TO, THE
% IMPLIED WARRANTIES OF MERCHANTABILITY AND FITNESS FOR A PARTICULAR PURPOSE ARE
% DISCLAIMED. IN NO EVENT SHALL THE COPYRIGHT OWNER OR CONTRIBUTORS BE LIABLE
% FOR ANY DIRECT, INDIRECT, INCIDENTAL, SPECIAL, EXEMPLARY, OR CONSEQUENTIAL
% DAMAGES (INCLUDING, BUT NOT LIMITED TO, PROCUREMENT OF SUBSTITUTE GOODS OR
% SERVICES; LOSS OF USE, DATA, OR PROFITS; OR BUSINESS INTERRUPTION) HOWEVER
% CAUSED AND ON ANY THEORY OF LIABILITY, WHETHER IN CONTRACT, STRICT LIABILITY,
% OR TORT (INCLUDING NEGLIGENCE OR OTHERWISE) ARISING IN ANY WAY OUT OF THE USE
% OF THIS SOFTWARE, EVEN IF ADVISED OF THE POSSIBILITY OF SUCH DAMAGE.
% 

%% Custom functions

addpath(genpath('Add_path_to_functions_in_this_section\')); % **Set path to the functions specified in this section. 

% % ICC
% Intraclass correlation coefficients
% Version 1.2.0.0 (1.93 KB) by Kevin Brownhill
% Kevin Brownhill (2024). Intraclass correlation coefficients (https://www.mathworks.com/matlabcentral/fileexchange/21501-intraclass-correlation-coefficients), MATLAB Central File Exchange. Retrieved February 13, 2024.
% https://www.mathworks.com/matlabcentral/fileexchange/21501-intraclass-correlation-coefficients
% Copyright (c) 2008, Kevin Brownhill
% All rights reserved.

% plotareaerrorbar: 
% Shaded area error bar plot
% Version 1.3.1 (2.05 KB) by Víctor Martínez-Cagigal
% Error bar plot with filled area curves.
% Víctor Martínez-Cagigal (2024). Shaded area error bar plot (https://www.mathworks.com/matlabcentral/fileexchange/58262-shaded-area-error-bar-plot), MATLAB Central File Exchange. Retrieved February 13, 2024.
% https://www.mathworks.com/matlabcentral/fileexchange/58262-shaded-area-error-bar-plot
% Copyright (c) 2018, Víctor Martínez
% All rights reserved.


% The annotation "**Set" indicates that a data path must be set by the
% user. 


%% Main code


filefolder_output = '\Set_folder_output\'; % **Set folder output
figurepath = filefolder_output;

scale = 13.02*10^-3; % to convert from pixels (1296 x 966 images) to mm

Fontsizeval = 8;

for EI = 1:2
    clearvars -except Select_EI Select_exposure scale EI exposure filefolder_output figurepath A4_all Fontsizeval
    close all;

    switch EI
        case 1
            Select_EI = 'Exvivo'; % 'Exvivo' or 'Invivo'
        case 2
            Select_EI = 'Invivo'; % 'Exvivo' or 'Invivo'
    end

    for exposure = 1:2
        switch exposure
            case 1
                Select_exposure = '200ms'; 
            case 2
                Select_exposure = '400ms'; 
        end

        %% Set paths


        if strcmp(Select_EI,'Exvivo')


            % Select which dataset to use
            choose_dataset = Select_exposure;


            if strcmp(choose_dataset, '400ms')
                datapath_line = '\Path_to_exvivo_data_plot_profile\'; % **Set path to ex vivo plot profile data: .xlsx. 

                filename1_line = 'Plot_profile_jgcg_v02.xlsx';
                filename2_line = 'Plot_profile_LSB_v02.xlsx';


                pathimages = '\Path_exvivo_images_400ms\'; % **Set path to ex vivo images at 400 ms exposure. 


            elseif strcmp(choose_dataset, '200ms')
                datapath_line = '\Path_to_exvivo_data_plot_profile\'; % **Set path to ex vivo plot profile data: .xlsx. 

                filename1_line = 'Plot_profile_jgcg_v02.xlsx';
                filename2_line = 'Plot_profile_LSB_v02.xlsx';


                pathimages = '\Path_exvivo_images_400ms\'; % **Set path to ex vivo images at 400 ms exposure. 

            end


            % Labels


            Condition_labels = ...
                {'ECED';
                'ECED';
                'Control';
                'Control';
                'ECED';
                'ECED';
                'Control';
                'ECED';
                'Control';
                'ECED';
                'Control';
                'Control';
                'ECED';
                'ECED';
                'Control';
                'Control';
                'Control';
                'ECED'};

            Condition_labels_num = ...
                [2;
                2;
                1;
                1;
                2;
                2;
                1;
                2;
                1;
                2;
                1;
                1;
                2;
                2;
                1;
                1;
                1;
                2];

            R_ID = [25;
                27;
                28;
                32;
                33;
                34;
                35;
                36;
                38;
                39;
                40;
                41;
                42;
                43;
                44;
                45;
                46;
                47];

            

            Lmax = 280; % Length of line, maximum.  

            m = size(R_ID,1);

            boxplotorder = {'Control','ECED'};

            % Load data

            [num1, str, raw] = xlsread([datapath_line, filename1_line],'Together');
            [num2, str, raw] = xlsread([datapath_line, filename2_line],'Together');

            dat1 = num1(1:Lmax,2:end);
            mmax1 = max(dat1);
            dat1 = dat1 - min(dat1);

            dat2 = num2(1:Lmax,2:end);
            mmax2 = max(dat2);
            dat2 = dat2 - min(dat2);


        elseif strcmp(Select_EI,'Invivo')

            % Set paths


            datapath_line = '\Path_to_invivo_data_plot_profile\';% **Set path to in vivo plot profile data: .xlsx. 

            filename1_line = 'Plot_profile_jgcg_v02.xlsx';
            filename2_line = 'Plot_profile_LSB_v02.xlsx';


            % Select which dataset to use
            choose_dataset = Select_exposure;


            if strcmp(choose_dataset, '400ms')
                datapath_line = 'C:\Users\jgcru\OneDrive\Desktop\ECED_AA\ECED_invivo_exvivo\Data\Data_20231027\Plot_profile_data_before_20231027\Invivo_400ms\Plot_profile_data_v01\';

                filename1_line = 'Plot_profile_jgcg_v02.xlsx';
                filename2_line = 'Plot_profile_LSB_v02.xlsx';

                pathimages = 'C:\Users\jgcru\OneDrive\Documents\HM_PC\ECED_invivo_exvivo\Data\Preprocessed_images\400ms\Invivo_background_removed_flipped\';


            elseif strcmp(choose_dataset, '200ms')
                datapath_line = 'C:\Users\jgcru\OneDrive\Desktop\ECED_AA\ECED_invivo_exvivo\Data\Data_20231027\Plot_profile_data_before_20231027\Invivo_200ms\Plot_profile_data_v01\';

                filename1_line = 'Plot_profile_jgcg_v02.xlsx';
                filename2_line = 'Plot_profile_LSB_v02.xlsx';

                pathimages = 'C:\Users\jgcru\OneDrive\Documents\HM_PC\ECED_invivo_exvivo\Data\Preprocessed_images\200ms\Invivo_background_removed_flipped\';

            end

            % Labels

            Condition_labels = ...
                {'Control';
                'ECED';
                'ECED';
                'Control';
                'ECED';
                'ECED';
                'Control';
                'Control';
                'ECED';
                'Control';
                'ECED';
                'Control';
                'Control'};

            Condition_labels_num = ...
                [1;
                2;
                2;
                1;
                2;
                2;
                1;
                1;
                2;
                1;
                2;
                1;
                1];

            Clabels = {'C','E','E','C','E','E','C','C','E','C','E','C','C'};
            Classls_num = [1 2 2 1 1 2 2 1 1 2 1 2 1 1];


            Good = [...
                0;
                1;
                1;
                1;
                0;
                1;
                1;
                1;
                1;
                1;
                1;
                1;
                1];


            Good = logical(Good);

            R_ID = [1 2 3 4 6 7 8 9 10 12 13 14 15]';


            Condition_labels = Condition_labels(Good);
            Condition_labels_num = Condition_labels_num(Good);
            R_ID = R_ID(Good);
            Clabels = Clabels(Good);
            Classls_num = Classls_num(Good);


            Lmax = 280;
            m = size(R_ID,1);

            boxplotorder = {'Control','ECED'};


            % Load data

            [num1, str, raw] = xlsread([datapath_line, filename1_line],'Together');
            [num2, str, raw] = xlsread([datapath_line, filename2_line],'Together');

            dat1 = num1(1:Lmax,2:end);
            dat1 = dat1(:,Good);


            mmax1 = max(dat1);
            dat1 = dat1 - min(dat1);

            dat2 = num2(1:Lmax,2:end);
            dat2 = dat2(:,Good);


            dat2 = movmean(dat2,2);
            mmax2 = max(dat2);
            dat2 = dat2 - min(dat2);


        end


        %% Proceed with plots

        %% First visualization
        figalllines=figure;
        figalllines.Units = 'centimeters';
        Position =  [1 1 8 7];
        plot(dat1);

        for i = 1:m
            [cc(i), pvalcc(i)] = corr(dat1(:,i), dat2(:,i));
        end
        title([Select_EI, ' ', choose_dataset])

        figure_name = ['All_lines_',Select_EI,'_', choose_dataset];
        print([figurepath figure_name],'-r600','-dpng')
        print([figurepath figure_name],'-r600','-dsvg')


        %% Inter-rater metrics
        cse = 1;
        typ = 'k';
        slope =[];
        for i = 1:m
            a = dat1(:,i);
            b = dat2(:,i);
            dat_interrater = [a, b];
            interclass_out = ICC(cse,typ,dat_interrater);
            itc(i) = interclass_out(1);

            [pp ss]= polyfit(a,b,1);
            xx = linspace(-pp(2)/pp(1), max(a)); %// Change
            yy = polyval(pp, xx); %// Change
            %     plot(xx,yy,'Color',[0.7500    0.7500    0.7500],'linewidth',1.5) %// Change
            %     xlim([-pp(2)/pp(1), max(a)]); %// Change

            slope(i) = pp(1);

        end

        mitc = mean(itc);
        sitc = std(itc)./sqrt(length(itc));
        mslp = mean(slope);
        sslp = std(slope)./sqrt(length(slope));


        figure;
        subplot(1,2,1)
        scatter(ones(length(itc),1)+0.01*randn(m,1), itc);
        ylim([0 1.04])
        xlim([0.9 1.1])
        title('Intra-class correlation')
        ylabel('Correlation')


        subplot(1,2,2)
        scatter(ones(length(slope),1)+0.01*randn(m,1), slope);
        ylim([0 1.9])
        xlim([0.9 1.1])
        title('Slope')
        ylabel('Slope')

        title([Select_EI, ' ', choose_dataset])

        figure_name = ['IC_Corr_',Select_EI,'_',choose_dataset];
        print([figurepath figure_name],'-r600','-dpng')
        print([figurepath figure_name],'-r600','-dsvg')


        fc = figure;
        fc.Units = 'centimeters';
        fc.Position = [2 2 30 20];
        for i = 1:m
            subplot(5,5,i)
            scatter(dat1(:,i),dat2(:,i),5,'MarkerEdgeColor',[0 0 0], 'MarkerFaceColor',[1 1 1])
            if i == 1
                title([Select_EI, ' ', choose_dataset, ' ', num2str(R_ID(i)), ' ' ,Condition_labels{i}]);
            else
                title([num2str(R_ID(i)), ' ' ,Condition_labels{i}]);
            end
            ylim([0 255])
            xlim([0 255])
            text(10,130,['R= ', num2str(cc(i),2)], 'fontsize',8)
            text(10,180,['slope= ', num2str(slope(i),2)], 'fontsize',8)
            %     text(10,120,['P= ', num2str(pvalcc(i),2)], 'fontsize',8)
        end
        figure_name = ['IC_Corr_scatter_',Select_EI,'_', choose_dataset];
        print([figurepath figure_name],'-r600','-dpng')
        print([figurepath figure_name],'-r600','-dsvg')


        %% Visualize data

        xdata = round([0:Lmax-1]*scale,1);

        step = 38;
        xdatlabels ={};
        xticknums = xdata(1:step:end);
        for ix = 1:length(xticknums)
            xdatlabels{1,ix} = num2str(xticknums(ix),'%.1f');
        end

        idx1 = find(Condition_labels_num==1);
        idx2 = find(Condition_labels_num==2);

        fclinescond = figure;
        fclinescond.Units = 'centimeters';
        fclinescond.Position = [2 2 18 7];

        ftsz = Fontsizeval;
        subplot(1,2,1)
        plot(dat1(:,idx1),'linewidth', 1,'color',0.1*[1 1 1]);
        title([Select_EI, ' ', choose_dataset, ' ', 'Control'],'FontName','Calibri','Fontsize',ftsz)
        ylabel('Intensity Plot profile','FontName','Calibri','Fontsize',ftsz)
        xlabel('Distance (mm)','FontName','Calibri','Fontsize',ftsz)
        set(gca,'xtick',1:step:Lmax,'xticklabels',xdatlabels,'FontName','Calibri','Fontsize',Fontsizeval);
        hold on
        m1 = mean(dat1(:,idx1),2);
        plot(m1,'linewidth', 2,'color','r')
        hold off
        ylim([0 260])
        legend({'Individual profiles', 'Mean profile'},'FontName','Calibri','Fontsize',ftsz)

        subplot(1,2,2)
        plot(dat1(:,idx2),'linewidth', 1,'color',0.1*[1 1 1]);
        hold on
        m2 = mean(dat1(:,idx2),2);
        plot(m2,'linewidth', 2,'color','r')
        set(gca,'xtick',1:step:Lmax,'xticklabels',xdatlabels,'FontName','Calibri','Fontsize',Fontsizeval);
        title([Select_EI, ' ', choose_dataset, ' ', 'ECED'],'FontName','Calibri','Fontsize',ftsz)
        hold off
        ylim([0 260])


        figure_name = ['All_lines_cond_',Select_EI,'_', choose_dataset];
        print([figurepath figure_name],'-r600','-dpng')
        print([figurepath figure_name],'-r600','-dsvg')


        %% Visualize data shaded error bar

        dat_use = dat1;
        xdata = round([0:Lmax-1]*scale,1);


        fsh = figure;
        fsh.Units = 'centimeters';
        fsh.Position =  [1 1 8 7];

        options.handle = fsh;
        options.color_area = [55,126,184]./255;    % Dark blue theme
        options.color_line = options.color_area*0.9;
        options.error = 'c95';

        plot_areaerrorbar(dat_use(:,idx1)', options)
        hold on
        options.color_area = [217,95,2]./255;    % Orange theme
        options.color_line = options.color_area*0.9;
        options.error = 'c95';
        plot_areaerrorbar(dat_use(:,idx2)',options)
        if strcmp(Select_exposure,'200ms')
            ymax = 255;
            ylim([0 ymax])

        elseif strcmp(Select_exposure,'400ms')
            ymax = 255;
            ylim([0 ymax])

        end

        for i = 1:Lmax
            Group1 = dat_use(i,idx1);
            Group2 = dat_use(i,idx2);

            [hline(i),pline(i),ci,stats] = ttest2(Group1,Group2,'alpha',0.05,'VarType','unequal');


            mn1 = mean(Group1);
            mn2 = mean(Group2);
            st1 = std(Group1);
            st2 = std(Group2);
            sem1 = st1/numel(Group1);
            sem2 = st2/numel(Group2);

            [hline(i),pline(i),ci,stats] = ttest2(Group1,Group2,'alpha',0.05,'VarType','unequal');
        end
        hold on
        linesig = NaN(Lmax,1);
        linesig((hline == 1)) = 1;
        plot(1:Lmax, linesig*(ymax-10),'color', 'k','linewidth',4)

        for i = 1:Lmax
            Group1 = dat_use(i,idx1);
            Group2 = dat_use(i,idx2);

            [hline(i),pline(i),ci,stats] = ttest2(Group1,Group2,'alpha',0.01,'VarType','unequal');


            mn1 = mean(Group1);
            mn2 = mean(Group2);
            st1 = std(Group1);
            st2 = std(Group2);
            sem1 = st1/numel(Group1);
            sem2 = st2/numel(Group2);


            [hline2(i),pline2(i),ci,stats] = ttest2(Group1,Group2,'alpha',0.01,'VarType','unequal');
        end

        hold on
        linesig = NaN(Lmax,1);
        linesig((hline2 == 1)) = 1;
        plot(1:Lmax, linesig*(ymax-20),'color', 'b','linewidth',4)

        step = 38;
        xdatlabels ={};
        xticknums = xdata(1:step:end);
        for ix = 1:length(xticknums)
            xdatlabels{1,ix} = num2str(xticknums(ix),'%.1f');
        end
        set(gca,'xtick',1:step:Lmax,'xticklabels',xdatlabels,'FontName','Calibri','Fontsize',Fontsizeval);
        xlimit = find(xdata <=2.5);
        xlim([0 xlimit(end)])
        hold off
        title([Select_EI, ' ', choose_dataset],'FontName','Calibri','Fontsize',Fontsizeval+2)
        ylabel('Fluorescence Intensity','FontName','Calibri','Fontsize',Fontsizeval+2)
        xlabel('Distance (mm)','FontName','Calibri','Fontsize',Fontsizeval+2)
        legend({'Control 95%CI','Control mean', 'ECED 95%CI', 'ECED mean', 'P-value < 0.05','P-value < 0.01'},'Position',[0.60 0.45 0.1 0.2],'FontName','Calibri','Fontsize',Fontsizeval)


        figure_name = ['Shaded_line_',Select_EI,'_', choose_dataset];
        print(fsh, [figurepath figure_name],'-r600','-dpng')
        print(fsh, [figurepath figure_name],'-r600','-dsvg')


        %% VIsualize shaded error bar together with individual lines


        dat_use = dat1;
        xdata = round([0:Lmax-1]*scale,1);


        fsh = figure;
        fsh.Units = 'centimeters';
        fsh.Position =  [1 1 16 14];

        ftsz = Fontsizeval;
        subplot(2,4,1:2)
        plot(dat1(:,idx1),'linewidth', 1,'color',0.1*[1 1 1]);
        title([Select_EI, ' ', choose_dataset, ' ', 'Control'],'FontName','Calibri','Fontsize',ftsz+2)
        set(gca,'xtick',1:step:Lmax,'xticklabels',xdatlabels,'FontName','Calibri','Fontsize',Fontsizeval);
        ylabel('Fluorescence Intensity AU[0 255]','FontName','Calibri','Fontsize',ftsz+2)
        xlabel('Distance (mm)','FontName','Calibri','Fontsize',ftsz+2)
        hold on
        m1 = mean(dat1(:,idx1),2);
        plot(m1,'linewidth', 2,'color','r')
        hold off
        ylim([0 260])
        legend({'Individual profiles', 'Mean profile'},'FontName','Calibri','Fontsize',ftsz)

        subplot(2,4,3:4)
        plot(dat1(:,idx2),'linewidth', 1,'color',0.1*[1 1 1]);
        hold on
        m2 = mean(dat1(:,idx2),2);
        plot(m2,'linewidth', 2,'color','r')
        set(gca,'xtick',1:step:Lmax,'xticklabels',xdatlabels,'FontName','Calibri','Fontsize',Fontsizeval);
        title([Select_EI, ' ', choose_dataset, ' ', 'ECED'],'FontName','Calibri','Fontsize',ftsz+2)
        hold off
        ylim([0 260])
        legend({'Individual profiles', 'Mean profile'},'FontName','Calibri','Fontsize',ftsz)


        subplot(2,4,[5:7])

        options.handle = fsh;
        options.color_area = [55,126,184]./255;    % Dark blue theme
        options.color_line = options.color_area*0.9;
        options.error = 'c95';

        plot_areaerrorbar(dat_use(:,idx1)', options)
        hold on
        options.color_area = [217,95,2]./255;    % Orange theme
        options.color_line = options.color_area*0.9;
        options.error = 'c95';
        plot_areaerrorbar(dat_use(:,idx2)',options)
        if strcmp(Select_exposure,'200ms')
            ymax = 255;
            ylim([0 ymax])

        elseif strcmp(Select_exposure,'400ms')
            ymax = 255;
            ylim([0 ymax])

        end

        for i = 1:Lmax
            Group1 = dat_use(i,idx1);
            Group2 = dat_use(i,idx2);
            [hline(i),pline(i),ci,stats] = ttest2(Group1,Group2,'alpha',0.05,'VarType','unequal');
        end
        hold on
        linesig = NaN(Lmax,1);
        linesig((hline == 1)) = 1;
        plot(1:Lmax, linesig*(ymax-10),'color', 'k','linewidth',4)

        for i = 1:Lmax
            Group1 = dat_use(i,idx1);
            Group2 = dat_use(i,idx2);
            [hline2(i),pline2(i),ci,stats] = ttest2(Group1,Group2,'alpha',0.01,'VarType','unequal');
        end
        hold on
        linesig = NaN(Lmax,1);
        linesig((hline2 == 1)) = 1;
        plot(1:Lmax, linesig*(ymax-20),'color', 'b','linewidth',4)

        step = 38;
        xdatlabels ={};
        xticknums = xdata(1:step:end);
        for ix = 1:length(xticknums)
            xdatlabels{1,ix} = num2str(xticknums(ix),'%.1f');
        end
        set(gca,'xtick',1:step:Lmax,'xticklabels',xdatlabels,'FontName','Calibri','Fontsize',Fontsizeval);
        hold off
        title([Select_EI, ' ', choose_dataset],'FontName','Calibri','Fontsize',Fontsizeval+2)
        ylabel('Fluorescence Intensity AU[0 255]','FontName','Calibri','Fontsize',Fontsizeval+2)
        xlabel('Distance (mm)','FontName','Calibri','Fontsize',Fontsizeval+2)
        legend({'Control 95%CI','Control mean', 'ECED 95%CI', 'ECED mean', 'P-value < 0.05','P-value < 0.01'},'Location','NorthEastOutside','FontName','Calibri','Fontsize',Fontsizeval)


        figure_name = ['Shaded_line_02_',Select_EI,'_', choose_dataset];
        print(fsh, [figurepath figure_name],'-r600','-dpng')
        print(fsh, [figurepath figure_name],'-r600','-dsvg')


        %% Find peak displacement

        dat_use = dat1;
        xdata = round([0:Lmax-1]*scale,1);
        dat_use_s = [];
        smoothfactor = 1;

        for i = 1:m
            idxmaxpoints = find(dat_use(:,i)==255);
            if length(idxmaxpoints)>3
                mmmax = mean(idxmaxpoints);
                idxadd = ceil(mmmax);
                dat_use_s(:,i) = smooth(dat_use(:,i),smoothfactor);
                dat_use_s(idxadd,i) = dat_use_s(idxadd,i)+1;
            else
                dat_use_s(:,i) = smooth(dat_use(:,i),smoothfactor);
            end

        end

        peakh = [];
        peakd = [];
        for i = 1:m
            d1 = dat_use_s(:,i);
            [peakh(i), peakd(i)] = max(d1);
            if strcmp(Select_exposure,'200ms')
                thp = 0.05;
            elseif strcmp(Select_exposure,'400ms')
                thp = 0.10;
            end
            if peakh(i) < 255*thp
                peakd(i) = 1;
            end
        end
        peakd = peakd*scale;

        xx = ones(m);

        idx1 = find(Condition_labels_num == 1);
        idx2 = find(Condition_labels_num == 2);
        Group1 = peakh(idx1);
        Group2 = peakh(idx2);
        [hpheight,ppheight,ci,stats] = ttest2(Group1,Group2,'VarType','unequal');

        Group1 = peakd(idx1);
        Group2 = peakd(idx2);
        [hpdist,ppdist,ci,stats] = ttest2(Group1,Group2,'VarType','unequal');


        figure;
        offset = 0.003*[1:m]';

        subplot(1,2,1)
        boxplot(peakh,Condition_labels,'widths',0.1,'notch','off','grouporder',boxplotorder)
        hold on
        scatter(Condition_labels_num-0.25 +offset, peakh,5,'filled')
        ylim([-.1 290])
        text(1.3, 270, [ 'P= ', num2str(ppheight,1)] ,'fontsize',8)
        title([Select_EI, ' ', choose_dataset, ' Peak height (int)'])

        subplot(1,2,2)
        boxplot(peakd,Condition_labels,'widths',0.1,'notch','off','grouporder',boxplotorder)
        hold on
        scatter(Condition_labels_num-0.25 +offset, peakd,5,'filled')
        ylim([-.1 1])
        text(1.3, 0.8, [ 'P= ', num2str(ppdist,1)] ,'fontsize',8)
        title([Select_EI, ' ', choose_dataset, ' Peak displacement (mm)'])

        figure_name = ['Peak_height_disp_',Select_EI,'_', choose_dataset];
        print([figurepath figure_name],'-r600','-dpng')
        print([figurepath figure_name],'-r600','-dsvg')


        %% Schematic plot

        sch_fig = figure;
        plot([1:length(dat1)]*scale,smooth(m2,10),'color','k','linewidth',2)
        ylim([0 255])
        ylabel('Intensity')
        xlabel('Distance (mm)')
        title('Linear Intensity Profile')
        set(gca,'ytick',[0:25:255])
        set(gca,'xtick',[0:0.5:4.5])
        title([Select_EI, ' ', choose_dataset])


        figure_name = ['Schematic_figure_',Select_EI,'_', choose_dataset];
        print([figurepath figure_name],'-r600','-dpng')
        print([figurepath figure_name],'-r600','-dsvg')


        %% Find XX% of max intensity (absolute)
        dat_use = dat2;
        dat_use2 = dat_use;
        XXpct_distance = [];
        p = [];

        vecthreshold = [0.10:0.04:0.60];

        fxx = figure;
        fxx.Units = 'centimeters';
        fxx.Position = [2 2 20 20];

        for k = 1:length(vecthreshold)
            XXpct = vecthreshold(k)*255;

            local_max_before_X_20 = max(dat_use(1:20,:));
            for i = 1:m
                if local_max_before_X_20(i) > XXpct
                    dat_use2(1:20,i) = XXpct+1;
                end
            end

            for i = 1:m
                a = find(dat_use2(:,i) < XXpct, 1);
                if isempty(a); a = 1; end;
                XXpct_distance(i) = a;
            end

            XXpct_distance = XXpct_distance*scale;

            if k == 1
                A1 = [R_ID, Condition_labels_num, XXpct_distance'];
            end

            idx1 = find(Condition_labels_num == 1);
            idx2 = find(Condition_labels_num == 2);
            Group1 = XXpct_distance(idx1);
            Group2 = XXpct_distance(idx2);
            [h,p(k),ci,stats] = ttest2(Group1,Group2,'VarType','unequal');

            offset = 0.003*[1:m ]';

            subplot(4,4,k)
            boxplot(XXpct_distance,Condition_labels,'widths',0.1,'notch','off','grouporder',boxplotorder)
            hold on
            scatter(Condition_labels_num-0.25 +offset, XXpct_distance,5,'filled')
            ylim([-0.01 2.5])

            if k == 1
                text(0.65, 2.3, [ 'Thres= ', num2str(XXpct,2), ' /255 px int'] ,'fontsize',8)
                ylabel('Distance (mm)')
                title([Select_EI, ' ', choose_dataset])
            else
                text(0.65, 2.3, [ 'Thres= ', num2str(XXpct,2)] ,'fontsize',8)
            end
            text(0.65, 2.1, [ 'Thres= ', num2str(vecthreshold(k)*100,2), '%'] ,'fontsize',8)
            text(0.65, 1.9, [ 'P= ', num2str(p(k),1)] ,'fontsize',8)


        end

        figure_name = ['Schematic_figure_', Select_EI,'_', choose_dataset];
        print([figurepath figure_name],'-r600','-dpng')
        print([figurepath figure_name],'-r600','-dsvg')


        %% Choose two threshold levels between: 10% and 50% of max intensity

        fxxp = figure;
        fxxp.Units = 'centimeters';
        fxxp.Position = [2 2 21 5];

        if strcmp(choose_dataset, '400ms')
            XXpctU(1) = 0.1*255;
            XXpctU(2) = 0.3*255;
            XXpctU(3) = 0.5*255;

            pctvec = [0.1 0.3 0.5];
        elseif strcmp(choose_dataset, '200ms')
            XXpctU(1) = 0.2*255;
            XXpctU(2) = 0.3*255;
            XXpctU(3) = 0.4*255;

            pctvec = [0.1 0.3 0.5];
        end


        for k = 1:3
            XXpct = XXpctU(k);
            local_max_before_X_20 = max(dat_use(1:20,:));
            for i = 1:m
                if local_max_before_X_20(i) > XXpct
                    dat_use2(1:20,i) = XXpct+1;
                end
            end

            for i = 1:m
                a = find(dat_use2(:,i) < XXpct, 1);
                if isempty(a); a = 1; end;
                XXpct_distance(i) = a;
            end

            XXpct_distance = XXpct_distance*scale;

            if k == 1
                A1 = [R_ID, Condition_labels_num, XXpct_distance'];
            elseif k == 2
                A2 = [R_ID, Condition_labels_num, XXpct_distance'];
            elseif k == 3
                A3 = [R_ID, Condition_labels_num, XXpct_distance'];
            end

            idx1 = find(Condition_labels_num == 1);
            idx2 = find(Condition_labels_num == 2);
            Group1 = XXpct_distance(idx1);
            Group2 = XXpct_distance(idx2);
            [h,p(k),ci,stats] = ttest2(Group1,Group2,'VarType','unequal');

            %     offset = 0.03*randn(13,1);
            offset = 0.003*[1:m ]';

            if k < 4
                subplot(1,3,k)
                boxplot(XXpct_distance,Condition_labels,'widths',0.1,'notch','off','grouporder',boxplotorder)
                hold on
                scatter(Condition_labels_num-0.25 +offset, XXpct_distance,5,'filled')
                ylim([-0.01 2.5])

                if k == 1
                    text(0.65, 2.3, [ 'Thres= ', num2str(XXpct,2), ' /255 px int'] ,'fontsize',8)
                    ylabel('Distance (mm)')
                else
                    text(0.65, 2.3, [ 'Thres= ', num2str(XXpct,2)] ,'fontsize',8)
                end
                text(0.65, 2.1, [ 'Thres= ', num2str(pctvec(k)*100,2), '%'] ,'fontsize',8)
                text(0.65, 1.9, [ 'P= ', num2str(p(k),1)] ,'fontsize',8)
            end
            title([Select_EI, ' ', choose_dataset, ' Dist X% maxI'])


        end

        figure_name = ['Disp_Xpp_', Select_EI,'_', choose_dataset];
        print([figurepath figure_name],'-r600','-dpng')
        print([figurepath figure_name],'-r600','-dsvg')


        A1A2 = [A1 A2(:,end) A3(:,end)];


        varNames = ["ID","Condition","Distance 10% (mm)", "Distance 30% (mm)", "Distance 50% (mm)"];
        TableA1A2_ex_vivo = array2table(A1A2, 'VariableNames',varNames);


        %% Mean pixels in whole image

        image_filenames = dir([pathimages, '\*.jpg']);

        if strcmp(Select_EI, 'Invivo')
            image_filenames = image_filenames(Good);
        end

        mean_intensity_whole_image = [];

        figure;
        for i = 1:length(image_filenames)
            a = imread([image_filenames(i).folder, '\' ,image_filenames(i).name]);
            %     a = double(a);
            if strcmp(Select_exposure,'200ms')
                idxrem = find(a < 0.05*255);
            elseif strcmp(Select_exposure,'400ms')
                idxrem = find(a < 0.10*255);
            end
            a(idxrem) = 0;

            [sm, sn]  = size(a);
            %     a = a(1:sm/2, sn/2:end);
            mean_intensity_whole_image(i) = mean(a(:));

            subplot(5,4,i)
            imagesc(a)
            clim([0 255])
            title(Condition_labels{i})

            if i == 1
                title([Select_EI, ' ', choose_dataset, ' ', Condition_labels{i}])
            end
        end


        figure
        boxplot(mean_intensity_whole_image,Condition_labels,'widths',0.1,'notch','off','grouporder',boxplotorder)
        hold on
        scatter(Condition_labels_num-0.25 +offset, mean_intensity_whole_image,5,'filled')
        ylim([-0.1 8])
        title('Mean intensity whole image')
        ylabel('Mean intensity')
        title([Select_EI, ' ', choose_dataset])

        idx1 = find(Condition_labels_num == 1);
        idx2 = find(Condition_labels_num == 2);
        Group1 = mean_intensity_whole_image(idx1);
        Group2 = mean_intensity_whole_image(idx2);
        [h,p,ci,stats] = ttest2(Group1,Group2,'VarType','unequal');

        text(1.2, 1.2, ['P = ', num2str(round(p,4))])

        figure_name = ['Mean_intw_', Select_EI,'_', choose_dataset];
        print([figurepath figure_name],'-r600','-dpng')
        print([figurepath figure_name],'-r600','-dsvg')


        A3 = [R_ID, Condition_labels_num, mean_intensity_whole_image'];


        varNames = ["ID","Condition","Avg. Intensity full image"];
        TableA3_ex_vivo = array2table(A3, 'VariableNames',varNames);


        %% Put all data together in a table

        varNames = ["ID","Condition","Distance 10% (mm)", "Distance 30% (mm)", "Distance 50% (mm)","Avg. Intensity full image", "Peak height (int)", "Peak displacement (mm)"];

        A4 = [A1A2 A3(:,end) peakh' peakd'];
        TableA4_ex_vivo = array2table(A4, 'VariableNames',varNames);

        filefolder = filefolder_output;
        filename = ['TableA4_', Select_EI ,'_', choose_dataset , '.xlsx'];

        writetable(TableA4_ex_vivo,[filefolder filename]);


        A4_all{EI,exposure}= A4;

    end
end


%% Make distribution plots

close all

counter = 0;

EIind = {'E','I'};
expid = {'200','400'};


Posx = [1 18  1  18];
Posy = [1 1  12  12];

Facecolor = [55,126,184; 217,95,2]./255; % dark blue and dark orange

scalefactor = 0.03;
sz = 6;


for EI = 1:2

    for exposure = 1:2

        counter = counter + 1;

        A = A4_all{EI,exposure};
        m = size(A,1);

        idx1 = find(A(:,2) == 1);
        N1 = length(idx1);
        idx2 = find(A(:,2) == 2);
        N2 = length(idx2);

        scattercolorvec = [];
        scattercolorvec(idx1,1:3) = repmat(Facecolor(1,1:3),N1,1);
        scattercolorvec(idx2,1:3) = repmat(Facecolor(2,1:3),N2,1);


        xjitt = [1:m]*scalefactor -round(m/2)*scalefactor;


        orderfields = {'D10','D30','Pdisp','Ph','AvgInt'};

        ordercols = [3, 4, 8, 7, 6];

        ymaxvec = [];
        ymin = [0 0 0 0 0];
        ymaxvec(1,:) = [1.80, 1.80, 0.50, 340, 1.6]; % Exvivo 200ms
        ymaxvec(2,:) = [1.80, 1.80, 0.50, 340, 3.1]; % Exvivo 400ms
        ymaxvec(3,:) = [1.80, 1.80, 0.50, 340, 0.4]; % Invivo 200ms
        ymaxvec(4,:) = [1.80, 1.80, 0.50, 340, 1.6]; % Invivo 400ms

        ymaxvecstr = {};
        for ix = 1:4
            for iy = 1:5
                ymaxvecstr{ix,iy} = num2str(ymaxvec(ix,iy),'%.2f');
            end
        end

        titlevec = {'Distance 10%','Distance 30%','Peak displacement','Peak height','Avg. Img. Intensity'};
        ylabelvec = {'Distance (mm)','Distance (mm)','Distance (mm)','AU 0-255','AU 0-255'};

        ww = 0.5;


        ffall = figure;
        ffall.Units = 'centimeters';
        ffall.Position = [Posx(counter) Posy(counter)  9 7];

        for idata = 1:4

            xs = A(:,2)+xjitt';
            ys = A(:,ordercols(idata));

            x1 = [A(:,2)];
            y1 = ys(idx1);
            y2 = ys(idx2);
            ym = [mean(y1) mean(y2)];

            [h, p(idata), ci, stats] = ttest2(y1,y2,'alpha',0.05,'vartype','unequal');

            yMean1 = mean(y1);                                    % Mean Of All Experiments At Each Value Of ixd
            ySEM1 = std(y1)/sqrt(N1);                              % Compute 1Standard Error Of The Mean1 Of All Experiments At Each Value Of 1x’
            CI95_1 = tinv([0.025 0.975], N1-1);                    % Calculate 95% Probability Intervals Of t-Distribution
            yCI95_1 = bsxfun(@times, ySEM1, CI95_1(:));              % Calculate 95% Confidence Intervals Of All

            yMean2 = mean(y2);                                    % Mean Of All Experiments At Each Value Of ixd
            ySEM2 = std(y2)/sqrt(N2);                              % Compute 2Standard Error Of The Mean2 Of All Experiments At Each Value Of 2x’
            CI95_2 = tinv([0.025 0.975], N2-1);                    % Calculate 95% Probability Intervals Of t-Distribution
            yCI95_2 = bsxfun(@times, ySEM2, CI95_2(:));              % Calculate 95% Confidence Intervals Of All

            idataindex = [1 2 3 4 5];
            subplot(2,3,idataindex(idata))
            bb = bar(ym,ww,'LineWidth',1);
            bb.FaceColor = 'flat';
            bb.BarWidth = 0.7;
            bb.CData(1,:) = Facecolor(1,:);
            bb.CData(2,:) = Facecolor(2,:);

            hold on

            er = errorbar([1 2],ym,[yCI95_1(1) yCI95_2(1)],[yCI95_1(2) yCI95_2(2)]);
            er.Color = [0 0 0];
            er.LineStyle = 'none';
            er.LineWidth = 1;


            scatter(xs,ys,sz,[1 1 1],'filled','markeredgecolor',[0 0 0],'LineWidth',1)

            if p(idata) > 0.01
                text(0.7,ymaxvec(counter,idata)*0.89,['P = ', num2str(round(p(idata),2),'%.2f')],'FontName','Calibri','Fontsize',Fontsizeval)
            else
                text(0.7,ymaxvec(counter,idata)*0.89,'P < 0.01','FontName','Calibri','Fontsize',Fontsizeval)
            end
            set(gca,'xtick',[1, 2],'xticklabels',{'Control','ECED'},'FontName','Calibri','Fontsize',Fontsizeval)
            xlim([0.5 2.5])
            ylim([ymin(idata) ymaxvec(counter,idata)])
            if idata == 4
                set(gca,'ytick',[0 64 128 192 255])
            end
            if idata ~= 4
                ytickformat('%.1f')
            end
            ylabel(ylabelvec(idata),'FontName','Calibri','Fontsize',Fontsizeval)
            tlabelspre1 = EIind{EI}; tlabelspre1 = tlabelspre1(1);
            tlabelspre2 = expid{exposure}; tlabelspre2 = tlabelspre2(1);
            title([tlabelspre1,tlabelspre2, '. ', titlevec{idata}],'FontName','Calibri','Fontsize',Fontsizeval+2)


        end

        figure_name = ['Distributions_tog_', EIind{EI},'_', expid{exposure}];
        print([figurepath figure_name],'-r600','-dpng')
        print([figurepath figure_name],'-r600','-dsvg')

    end
end


%% Make distribution plots, only D10, D30, Peak disp, Avg. Im. Int.

% close all

counter = 0;

EIind = {'E','I'};
expid = {'200','400'};


Posx = [1 18  1  18];
Posy = [1 1  12  12];

Facecolor = [55,126,184; 217,95,2]./255; % dark blue and dark orange

scalefactor = 0.03;
sz = 6;


tablecounter = 1;

for EI = 1:2

    for exposure = 1:2

        counter = counter + 1;

        A = A4_all{EI,exposure};
        m = size(A,1);

        idx1 = find(A(:,2) == 1);
        N1 = length(idx1);
        idx2 = find(A(:,2) == 2);
        N2 = length(idx2);

        scattercolorvec = [];
        scattercolorvec(idx1,1:3) = repmat(Facecolor(1,1:3),N1,1);
        scattercolorvec(idx2,1:3) = repmat(Facecolor(2,1:3),N2,1);


        xjitt = [1:m]*scalefactor -round(m/2)*scalefactor;


        orderfields = {'D10','D30','Pdisp','Ph','AvgInt'};

        ordercols = [3, 4, 8, 6];
        ymaxvec = [];
        ymin = [0 0 0 0];
        ymaxvec(1,:) = [1.80, 1.80, 0.50, 1.6]; % Exvivo 200ms
        ymaxvec(2,:) = [1.80, 1.80, 0.50, 3.1]; % Exvivo 400ms
        ymaxvec(3,:) = [1.80, 1.80, 0.50, 0.4]; % Invivo 200ms
        ymaxvec(4,:) = [1.80, 1.80, 0.50, 1.6]; % Invivo 400ms


        titlevec = {'Distance 10%','Distance 30%','Peak displacement','Avg. Img. Intensity'};
        ylabelvec = {'Distance (mm)','Distance (mm)','Distance (mm)','AU 0-255'};

        ww = 0.5;


        ffall = figure;
        ffall.Units = 'centimeters';
        ffall.Position = [Posx(counter) Posy(counter)  9 7];

        for idata = 1:4

            xs = A(:,2)+xjitt';
            ys = A(:,ordercols(idata));

            x1 = [A(:,2)];
            y1 = ys(idx1);
            y2 = ys(idx2);
            ym = [mean(y1) mean(y2)];

            [h, p(idata), ci, stats] = ttest2(y1,y2,'alpha',0.05,'vartype','unequal');

            yMean1 = mean(y1);                                    % Mean Of All Experiments At Each Value Of ixd
            ySEM1 = std(y1)/sqrt(N1);                              % Compute 1Standard Error Of The Mean1 Of All Experiments At Each Value Of 1x’
            CI95_1 = tinv([0.025 0.975], N1-1);                    % Calculate 95% Probability Intervals Of t-Distribution
            yCI95_1 = bsxfun(@times, ySEM1, CI95_1(:));              % Calculate 95% Confidence Intervals Of All

            yMean2 = mean(y2);                                    % Mean Of All Experiments At Each Value Of ixd
            ySEM2 = std(y2)/sqrt(N2);                              % Compute 2Standard Error Of The Mean2 Of All Experiments At Each Value Of 2x’
            CI95_2 = tinv([0.025 0.975], N2-1);                    % Calculate 95% Probability Intervals Of t-Distribution
            yCI95_2 = bsxfun(@times, ySEM2, CI95_2(:));              % Calculate 95% Confidence Intervals Of All

            idataindex = [1 2 3 4];


            subplot(2,2,idataindex(idata))

            bb = bar(ym,ww,'LineWidth',1);
            bb.FaceColor = 'flat';
            bb.CData(1,:) = Facecolor(1,:);
            bb.CData(2,:) = Facecolor(2,:);

            hold on

            er = errorbar([1 2],ym,[yCI95_1(1) yCI95_2(1)],[yCI95_1(2) yCI95_2(2)]);
            er.Color = [0 0 0];
            er.LineStyle = 'none';
            er.LineWidth = 1;


            scatter(xs,ys,sz,[1 1 1],'filled','markeredgecolor',[0 0 0],'LineWidth',1)

            if p(idata) > 0.01
                text(0.7,ymaxvec(counter,idata)*0.89,['P = ', num2str(round(p(idata),2),'%.2f')],'FontName','Calibri','Fontsize',Fontsizeval)
            else
                text(0.7,ymaxvec(counter,idata)*0.89,'P < 0.01','FontName','Calibri','Fontsize',Fontsizeval)
            end
            set(gca,'xtick',[1, 2],'xticklabels',{'Control','ECED'},'FontName','Calibri','Fontsize',Fontsizeval)
            xlim([0.5 2.5])
            ylim([ymin(idata) ymaxvec(counter,idata)])
            ytickformat('%.1f')
            ylabel(ylabelvec(idata),'FontName','Calibri','Fontsize',Fontsizeval)
            tlabelspre1 = EIind{EI}; tlabelspre1 = tlabelspre1(1);
            tlabelspre2 = expid{exposure}; tlabelspre2 = tlabelspre2(1);
            title([tlabelspre1, tlabelspre2, '. ', titlevec{idata}],'FontName','Calibri','Fontsize',Fontsizeval+2)


            col01 = yMean1;
            col02 = ySEM1;
            col03 = yMean1 + yCI95_1(1);
            col04 = yMean1 + yCI95_1(2);

            col05 = yMean2;
            col06 = ySEM2;
            col07 = yMean2 + yCI95_2(1);
            col08 = yMean2 + yCI95_2(2);

            col09 = yMean2 - yMean1;
            col10 = col07 - col03;
            col11 = col08 - col04;

            col12 = stats.tstat;
            col13 = stats.df;
            col14 = stats.sd(1);
            col15 = stats.sd(2);
            col16 = p(idata);

            if EI == 1
                EIindnew = 'exvivo';
            elseif EI == 2
                EIindnew = 'invivo';
            end
            if exposure == 1
                exposureind = '200ms';
            elseif exposure == 2
                exposureind = '400ms';
            end
            indicatorvars(tablecounter,:) = {EIindnew, exposureind, titlevec(idata)};
            T_entry(tablecounter,:) = [...
                col01 col02 col03 col04 col05 col06 ...
                col07 col08 col09 col10 col11 col12 ...
                col13 col14 col15 col16];

            tablecounter = tablecounter + 1;
        end

        figure_name = ['Distributions_v02_tog_', EIind{EI},'_', expid{exposure}];
        print([figurepath figure_name],'-r600','-dpng')
        print([figurepath figure_name],'-r600','-dsvg')

    end
end

Tc = cell2table(indicatorvars, "VariableNames", ["Experiment" "Exposure" "Data_metric"]);
Td = array2table(T_entry, "VariableNames",["C Mean","C SEM","C 95%CI low","C 95%CI hi","E Mean","E SEM","E 95%CI lo","E 95%CI hi","diff Mean","diff 95%CI lo","diff 95%CI hi","tstat","df","C stdev","E stdev","pval"]);

Tfull = [Tc Td];

filefolder = figurepath;
filename = 'Table_ECED_fullstats.xlsx';

writetable(Tfull,[filefolder filename]);


%% Load images and calculate data for Area of infusion

ylabelvec_area = {'Area 10%', 'Area 30%'};

for Dataset = 1:2 % 1: ex vivo, 2: in vivo
    figure
    imageArray = [];

    switch Dataset
        case 1
            root_dir_images = 'C:\Users\jgcru\OneDrive\Documents\HM_PC\ECED_invivo_exvivo\Data\Preprocessed_images\200ms\Exvivo_background_removed_flipped\';

            NameD = 'Ex vivo | 200 ms';
            Condition_labels = ...
                {'ECED';
                'ECED';
                'Control';
                'Control';
                'ECED';
                'ECED';
                'Control';
                'ECED';
                'Control';
                'ECED';
                'Control';
                'Control';
                'ECED';
                'ECED';
                'Control';
                'Control';
                'Control';
                'ECED'};

            Condition_labels_num = ...
                [2;
                2;
                1;
                1;
                2;
                2;
                1;
                2;
                1;
                2;
                1;
                1;
                2;
                2;
                1;
                1;
                1;
                2];

            R_ID = [25;
                27;
                28;
                32;
                33;
                34;
                35;
                36;
                38;
                39;
                40;
                41;
                42;
                43;
                44;
                45;
                46;
                47];

            

            Lmax = 280; % Length of line, maximum.  
            m = size(R_ID,1);


            boxplotorder = {'Control','ECED'};


        case 2
            root_dir_images = 'C:\Users\jgcru\OneDrive\Documents\HM_PC\ECED_invivo_exvivo\Data\Preprocessed_images\400ms\Invivo_background_removed_flipped\';
            % BestS_flip = [0 0 1 1 0 1 0 0 1 0 1 1 0];

            NameD = 'In vivo | 400 ms';


            
            Condition_labels = ...
                {'Control';
                'ECED';
                'ECED';
                'Control';
                'ECED';
                'ECED';
                'Control';
                'Control';
                'ECED';
                'Control';
                'ECED';
                'Control';
                'Control'};

            Condition_labels_num = ...
                [1;
                2;
                2;
                1;
                2;
                2;
                1;
                1;
                2;
                1;
                2;
                1;
                1];

            Clabels = {'C','E','E','C','E','E','C','C','E','C','E','C','C'};
            Classls_num = [1 2 2 1 1 2 2 1 1 2 1 2 1 1];


            Good = [...
                0;
                1;
                1;
                1;
                0;
                1;
                1;
                1;
                1;
                1;
                1;
                1;
                1];


            Good = logical(Good);

            R_ID = [1 2 3 4 6 7 8 9 10 12 13 14 15]';


            Condition_labels = Condition_labels(Good);
            Condition_labels_num = Condition_labels_num(Good);
            R_ID = R_ID(Good);
            Clabels = Clabels(Good);
            Classls_num = Classls_num(Good);


            Lmax = 280;
            m = size(R_ID,1);

            boxplotorder = {'Control','ECED'};
    end


    boxplotorder = {'Control','ECED'};


    fileload = [root_dir_images];


   % Load images
    myFolder = fileload;  % Specify the folder where the files are.
    % Check to make sure that folder actually exists.  Warn user if it doesn't.
    if ~isfolder(myFolder)
        errorMessage = sprintf('Error: The following folder does not exist:\n%s\nPlease specify a new folder.', myFolder);
        uiwait(warndlg(errorMessage));
        myFolder = uigetdir(); % Ask for a new one.
        if myFolder == 0
            return;
        end
    end
    % Get a list of all files in the folder with the desired file name pattern.
    filePattern = fullfile(myFolder, '*.jpg'); % Change to whatever pattern you need.
    theFiles = dir(filePattern);
    if Dataset == 2
        theFiles(~Good) = [];
    end

    clearvars imageArray

    figure
    for k = 1 : length(theFiles)

        baseFileName = theFiles(k).name;
        fullFileName = fullfile(theFiles(k).folder, baseFileName);
        fprintf(1, 'Now reading %s\n', fullFileName);
        

        % Save data in array
        I = imread(fullFileName);
        I = I(:,:,1);
        if size(I,1)< 966
            disp(['ERROR: ', fullFileName, '. ', num2str(size(I,1))])
            continue;
        end

        I = I(1:966,1:1296);


        imageArray(:,:,k) = I;

        subplot(5,5,k)
        imshow(imageArray(:,:,k));  % Display image.
        caxis([0 255]);
        drawnow; % Force display to update immediately.
        pause(0.1)

    end


    m = length(theFiles);


    % Unit
    %     scale = 13.02*10^-3; % to convert from pixels (1296 x 966 images) to mm
    A10 = [];
    A30 = [];


    % Calculate Area up to 10% of max intensity
    imageArray2 = double(imageArray);
    idxrem = find(imageArray2 < 25); % 10% max intensity threshold.
    imageArray2 = imageArray2.*0;
    imageArray2(idxrem) = 255;
    imageArray3 = imageArray2.*0 + 255;
    imageArray3(idxrem) = 0;

    imageArray4 = imageArray3(1:400, 600:1290,:);

    % Visualize area
    fig10 = figure;
    fig10.Units = 'centimeters';
    fig10.Position = [5 5 15 20];
    for k = 1 : m
        dat = imageArray4(:,:,k);

        subplot(5,4,k)
        imagesc(dat)
        caxis([0 255])

        Ss(k) = sum(dat(:))./255;
        A10(k) = Ss(k)*scale^2;
        str = ['A = ', num2str(round(A10(k),2)), ' mm^2'];
        x = 70; y = 30;
        text(x,y,str,'fontsize',8,'color','w')
        title(['10%. ', Condition_labels{k}, '. ', theFiles(k).name(1:4)])

    end


    % Calculate area up to 30% of max intensity
    imageArray2 = double(imageArray);
    idxrem = find(imageArray2 < 75); % 30% max intensity threshold.
    imageArray2 = imageArray2.*0;
    imageArray2(idxrem) = 255;
    imageArray3 = imageArray2.*0 + 255;
    imageArray3(idxrem) = 0;

    imageArray4 = imageArray3(1:350, 700:1200,:);

    % Visualize area
    fig2 = figure;
    fig2.Units = 'centimeters';
    fig2.Position = [22 5 15 20];
    for k = 1 : m
        dat = imageArray4(:,:,k);

        subplot(5,4,k)
        imagesc(dat)
        caxis([0 255])

        Ss(k) = sum(dat(:))./255;
        A30(k) = Ss(k)*scale^2;
        str = ['Area = ', num2str(round(A30(k),2)), ' mm^2'];
        x = 70; y = 30;
        text(x,y,str,'fontsize',8,'color','w')
        title(['30%. ', Condition_labels{k}, '. ',theFiles(k).name(1:4)])

    end


    % Plot result distribution

    offset = 0.003*[1:m]';

    figareabar = figure
    figareabar.Units = 'centimeters';
    figareabar.Position = [(2+10*(Dataset-1)) 2  7 7];
parea = [];
    for Area_sel = 1:2
        switch Area_sel
            case 1
                Area_use = A10;
                nam = 'A10';
                switch Dataset
                    case 1
                        ylimits = [-0.1 5];
                        texty = [ 4];
                    case 2
                        ylimits = [-0.1 5];
                        texty = [ 4];
                end
            case 2
                Area_use = A30;
                nam = 'A30';
                switch Dataset
                    case 1
                        ylimits = [-0.1 1.5];
                        texty = [ 1.4];
                    case 2
                        ylimits = [-0.05 0.7];
                        texty = [ 0.6];
                end
        end


        idx1 = find(Condition_labels_num == 1);
        idx2 = find(Condition_labels_num == 2);
        Group1 = Area_use(idx1);
        Group2 = Area_use(idx2);
        [h,parea(Area_sel),ci,stats] = ttest2(Group1,Group2,'VarType','unequal');


        mn1 = mean(Group1);
        mn2 = mean(Group2);
        st1 = std(Group1);
        st2 = std(Group2);
        sem1 = st1/numel(Group1);
        sem2 = st2/numel(Group2);


        [h,parea(Area_sel),ci,stats] = ttest2(Group1,Group2,'VarType','unequal');

        xjitt = [1:m]*scalefactor -round(m/2)*scalefactor;


        xs = Condition_labels_num+xjitt';
        ys = Area_use';

        y1 = Group1;
        y2 = Group2;
        ym = [mean(y1) mean(y2)];

        yMean1 = mean(y1);                                    % Mean Of All Experiments At Each Value Of ixd
        ySEM1 = std(y1)/sqrt(N1);                              % Compute 1Standard Error Of The Mean1 Of All Experiments At Each Value Of 1x’
        CI95_1 = tinv([0.025 0.975], N1-1);                    % Calculate 95% Probability Intervals Of t-Distribution
        yCI95_1 = bsxfun(@times, ySEM1, CI95_1(:));              % Calculate 95% Confidence Intervals Of All

        yMean2 = mean(y2);                                    % Mean Of All Experiments At Each Value Of ixd
        ySEM2 = std(y2)/sqrt(N2);                              % Compute 2Standard Error Of The Mean2 Of All Experiments At Each Value Of 2x’
        CI95_2 = tinv([0.025 0.975], N2-1);                    % Calculate 95% Probability Intervals Of t-Distribution
        yCI95_2 = bsxfun(@times, ySEM2, CI95_2(:));              % Calculate 95% Confidence Intervals Of All

        subplot(2,2,Area_sel+2*(Dataset-1))

        bb = bar(ym,ww, 'LineWidth',1);
        bb.FaceColor = 'flat';
        bb.BarWidth = 0.7;
        bb.CData(1,:) = Facecolor(1,:);
        bb.CData(2,:) = Facecolor(2,:);

        hold on

        er = errorbar([1 2],ym,[yCI95_1(1) yCI95_2(1)],[yCI95_1(2) yCI95_2(2)]);
        er.Color = [0 0 0];
        er.LineStyle = 'none';
        er.LineWidth = 1;

        Area_use2 = max([A10, A30]);
        scatter(xs,ys,sz,[1 1 1],'filled','markeredgecolor',[0 0 0],'LineWidth',1)

        if parea(Area_sel) > 0.01
            text(0.7,max(Area_use)*0.89,['P = ', num2str(round(parea(Area_sel),2),'%.2f')],'FontName','Calibri','Fontsize',Fontsizeval)
        else
            text(0.7,max(Area_use)*0.89,'P < 0.01','FontName','Calibri','Fontsize',Fontsizeval)
        end
        set(gca,'xtick',[1, 2],'xticklabels',{'Control','ECED'},'FontName','Calibri','Fontsize',Fontsizeval)
        xlim([0.5 2.5])
        ylim([0 max(Area_use2)*1.25])
        ytickformat('%.1f')
        ylabel(['Area mm^2'],'FontName','Calibri','Fontsize',Fontsizeval)
        title([NameD([1,11]), '. ', ylabelvec_area{Area_sel}],'FontName','Calibri','Fontsize',Fontsizeval+2)


       Area_all{Dataset,Area_sel} = Area_use;

    end
    figure_name = ['Distributions_v01_area_Dat', num2str(Dataset)];
    print(figareabar,[figurepath figure_name],'-r600','-dpng')
    print(figareabar,[figurepath figure_name],'-r600','-dsvg')

end


%% Make table with statistics
clearvars indicatorvars T_entry
tablecounter = 1;

for EI = 1:2

    for exposure = 1:2


        A = A4_all{EI,exposure};
        m = size(A,1);

        if (EI == 1 && exposure == 1) || (EI == 2 && exposure == 2)
            Area_take_10 = Area_all{EI,1};
            Area_take_30 = Area_all{EI,2};
        else
            Area_take_10 = nan(1,m);
            Area_take_30 = nan(1,m);
        end
        A = horzcat(A,Area_take_10',Area_take_30');

        idx1 = find(A(:,2) == 1);
        N1 = length(idx1);
        idx2 = find(A(:,2) == 2);
        N2 = length(idx2);


        titlevec2 = {'Distance 10%','Distance 30%','Distance 50%','Avg. Img. Intensity','Peak height','Peak displacement','Area 10%', 'Area 30%'};
%         orderfields2 = {'D10','D30','D50','AvgInt','Pheight','Pdist'};

        ordercols = [3, 4, 5, 6, 7, 8, 9, 10];


        for idata = 1:length(ordercols)

            xs = A(:,2);
            ys = A(:,ordercols(idata));

            x1 = [A(:,2)];
            y1 = ys(idx1); 
            y2 = ys(idx2); 
            ym = [mean(y1) mean(y2)];

            [h,p(idata),ci,stats] = ttest2(y1,y2,'VarType','unequal');

            yMean1 = mean(y1);                                    % Mean Of All Experiments At Each Value Of ixd
            ySEM1 = std(y1)/sqrt(N1);                              % Compute 1Standard Error Of The Mean1 Of All Experiments At Each Value Of 1x’
            CI95_1 = tinv([0.025 0.975], N1-1);                    % Calculate 95% Probability Intervals Of t-Distribution
            yCI95_1 = bsxfun(@times, ySEM1, CI95_1(:));              % Calculate 95% Confidence Intervals Of All

            yMean2 = mean(y2);                                    % Mean Of All Experiments At Each Value Of ixd
            ySEM2 = std(y2)/sqrt(N2);                              % Compute 2Standard Error Of The Mean2 Of All Experiments At Each Value Of 2x’
            CI95_2 = tinv([0.025 0.975], N2-1);                    % Calculate 95% Probability Intervals Of t-Distribution
            yCI95_2 = bsxfun(@times, ySEM2, CI95_2(:));              % Calculate 95% Confidence Intervals Of All


            col01 = yMean1;
            col02 = ySEM1;
            col03 = yMean1 + yCI95_1(1);
            col04 = yMean1 + yCI95_1(2);

            col05 = yMean2;
            col06 = ySEM2;
            col07 = yMean2 + yCI95_2(1);
            col08 = yMean2 + yCI95_2(2);

            col09 = yMean2 - yMean1;
            col10 = col07 - col03;
            col11 = col08 - col04;

            col12 = stats.tstat;
            col13 = stats.df;
            col14 = stats.sd(1);
            col15 = stats.sd(2);
            col16 = p(idata);

            if EI == 1
                EIindnew = 'exvivo';
            elseif EI == 2
                EIindnew = 'invivo';
            end
            if exposure == 1
                exposureind = '200ms';
            elseif exposure == 2
                exposureind = '400ms';
            end
            indicatorvars(tablecounter,:) = {EIindnew, exposureind, titlevec2(idata)};
            T_entry(tablecounter,:) = [...
                col01 col02 col03 col04 col05 col06 ...
                col07 col08 col09 col10 col11 col12 ...
                col13 col14 col15 col16];

            tablecounter = tablecounter + 1;

        end

    end
end


Tc = cell2table(indicatorvars, "VariableNames", ["Experiment" "Exposure" "Data_metric"]);
Td = array2table(T_entry, "VariableNames",["C Mean","C SEM","C 95%CI low","C 95%CI hi","E Mean","E SEM","E 95%CI lo","E 95%CI hi","diff Mean","diff 95%CI lo","diff 95%CI hi","tstat","df","C stdev","E stdev","pval"]);

Tfull = [Tc Td];

filefolder = figurepath;
filename = 'Table_ECED_fullstats_02.xlsx';

writetable(Tfull,[filefolder filename]);
